# Supplementary material for: Risk of Adverse Outcomes in Females Taking Oral Creatine Monohydrate: A Systematic Review and Meta-Analysis
Source: Nutrients. 2020 Jun 15;12(6):1780. doi: 10.3390/nu12061780 (PMC7353222; doi:10.3390/nu12061780)
Supplement: Supplementary file 1 [file nutrients-12-01780-s001.zip]

Archive with 3 entries (3 files):
- Nutrients. File S1_Search Strategy_Final (1).docx
- Nutrients. File S2_Outcomes across studies_Final (1).docx
- Nutrients. File S3. AttritionTable_Final(1).docx
